# Supplementary material for: Chromosome-level genomes of seeded and seedless date plum based on third-generation DNA sequencing and Hi-C analysis
Source: For Res (Fayettev). 2021 May 27;1:9. doi: 10.48130/FR-2021-0009 (PMC11524226; doi:10.48130/FR-2021-0009)
Supplement: Supplementary file 1 — Supplementary data to this article can be found online. [file FR-2021-0009-S1.zip]

Archive with 22 entries (22 files):
- 10.48130_FR-2021-0009-Suppl-FigureS1.pdf
- 10.48130_FR-2021-0009-Suppl-FigureS2.pdf
- 10.48130_FR-2021-0009-Suppl-FigureS3.pdf
- 10.48130_FR-2021-0009-Suppl-TableS1.xlsx
- 10.48130_FR-2021-0009-Suppl-TableS10.xlsx
- 10.48130_FR-2021-0009-Suppl-TableS11.xlsx
- 10.48130_FR-2021-0009-Suppl-TableS12.xlsx
- 10.48130_FR-2021-0009-Suppl-TableS13.xlsx
- 10.48130_FR-2021-0009-Suppl-TableS14.xlsx
- 10.48130_FR-2021-0009-Suppl-TableS16.xlsx
- 10.48130_FR-2021-0009-Suppl-TableS17.xlsx
- 10.48130_FR-2021-0009-Suppl-TableS18.xlsx
- 10.48130_FR-2021-0009-Suppl-TableS19.xlsx
- 10.48130_FR-2021-0009-Suppl-TableS2.xlsx
- 10.48130_FR-2021-0009-Suppl-TableS3.xlsx
- 10.48130_FR-2021-0009-Suppl-TableS4.xlsx
- 10.48130_FR-2021-0009-Suppl-TableS5.xlsx
- 10.48130_FR-2021-0009-Suppl-TableS6.xlsx
- 10.48130_FR-2021-0009-Suppl-TableS7.xlsx
- 10.48130_FR-2021-0009-Suppl-TableS8.xlsx
- 10.48130_FR-2021-0009-Suppl-TableS9.xlsx
- 10.48130_FR-2021-0009-Supplemental-Table-S15.xlsx
