# Supplementary material for: Chromosome-level genomes of seeded and seedless date plum based on third-generation DNA sequencing and Hi-C analysis
Source: For Res (Fayettev). 2021 May 27;1:9. doi: 10.48130/FR-2021-0009 (PMC11524226; doi:10.48130/FR-2021-0009)
Supplement: Supplementary file 1 — Supplementary data to this article can be found online. [file FR-2021-0009-S1.zip › 10.48130_FR-2021-0009-Suppl-TableS10.xlsx]

## Sheet: Sheet1
Supplementary Table S10: Seedled Diospyros lotus genome non-coding RNA annotation statistics
Type	Copy	Average length (bp)	Total length (bp)	% of genome
miRNA	142	129	18305	0.002905
tRNA	487	75	36446	0.005785
rRNA	625	165	102963	0.016342
18S	42	762	32020	0.005082
28S	13	186	2424	0.000385
5.8S	17	156	2647	0.00042
5S	553	119	65872	0.010455
snRNA	803	111	88767	0.014089
CD-box	659	103	67947	0.010785
HACA-box	40	132	5272	0.000837
splicing	104	150	15548	0.002468
scaRNA	0	0	0	0
