# Supplementary material for: Chromosome-level genomes of seeded and seedless date plum based on third-generation DNA sequencing and Hi-C analysis
Source: For Res (Fayettev). 2021 May 27;1:9. doi: 10.48130/FR-2021-0009 (PMC11524226; doi:10.48130/FR-2021-0009)
Supplement: Supplementary file 1 — Supplementary data to this article can be found online. [file FR-2021-0009-S1.zip › 10.48130_FR-2021-0009-Suppl-TableS11.xlsx]

## Sheet: Sheet1
Supplementary Table S11: Gene family clustering of D. lotus and other 17 species
Species	Genes number	Genes in families	Unclustered genes	Family number	Unique families	Single copy genes	Average genes per family
Seeded Diospyros lotus	20981	19209	1772	14334	36	194	1.34
Seedless Diospyros lotus	21684	19830	1854	14670	54	194	1.35
Malus domestica	44677	33864	10813	17125	1178	194	1.98
Citrus reticulata	32257	27161	5096	14950	1369	194	1.82
Juglans regia	39384	30606	8778	15413	1609	194	1.99
Solanum lycopersicum	25588	23337	2251	13791	458	194	1.69
Diospyros oleifera Cheng	30232	24031	6201	15501	480	194	1.55
Rhododendron delavayi	32938	26060	6878	14901	1147	194	1.75
Camellia sinensis	36951	24227	12724	14128	884	194	1.72
Coffea canephora	25574	21085	4489	13944	614	194	1.51
Daucus carota	32581	30244	2337	16286	560	194	1.86
Coriandrum sativum	40747	31466	9281	17071	978	194	1.84
Cucurbita pepo	29281	27341	1940	13552	775	194	2.02
Vitis vinifera	25787	23819	1968	14509	449	194	1.64
Eriobotrya japonica	45743	40108	5635	17638	674	194	2.27
Sorghum bicolor	28224	24945	3279	15830	593	194	1.58
Arabidopsis thaliana	27636	23794	3842	13420	931	194	1.77
Oryza sativa Japonica	28726	24995	3731	15937	686	194	1.57
Beta vulgaris	24484	21952	2532	12982	667	194	1.69
