# Supplementary material for: Chromosome-level genomes of seeded and seedless date plum based on third-generation DNA sequencing and Hi-C analysis
Source: For Res (Fayettev). 2021 May 27;1:9. doi: 10.48130/FR-2021-0009 (PMC11524226; doi:10.48130/FR-2021-0009)
Supplement: Supplementary file 1 — Supplementary data to this article can be found online. [file FR-2021-0009-S1.zip › 10.48130_FR-2021-0009-Suppl-TableS12.xlsx]

## Sheet: Sheet1
Supplementary Table S12: Seedless Diospyros lotus expansion gene KEGG enriched (p < 0.05)
Pathway	Gene number	Backgroud gene number	Rich Factor	Qvalue
Estrogen signaling pathway	17	36	0.4722	1.6e-20
MAPK signaling pathway	17	48	0.3542	5.4e-18
Antigen processing and presentation	17	56	0.3036	9.2e-17
Longevity regulating pathway - multiple species	17	66	0.2576	1.9e-15
Flavonoid biosynthesis	12	45	0.2667	1.1e-11
Circadian rhythm - plant	12	56	0.2143	2e-10
Protein processing in endoplasmic reticulum	19	199	0.0955	7.8e-09
Endocytosis	17	176	0.0966	3.6e-08
Spliceosome	17	197	0.0863	1.9e-07
Cyanoamino acid metabolism	7	47	0.1489	1e-05
Metabolism of xenobiotics by cytochrome P450	7	51	0.1373	1.7e-05
Drug metabolism - cytochrome P450	7	53	0.1321	2.1e-05
RNA polymerase	6	45	0.1333	6e-05
PPAR signaling pathway	5	32	0.1562	7.2e-05
Galactose metabolism	7	65	0.1077	7.9e-05
