# Supplementary material for: Chromosome-level genomes of seeded and seedless date plum based on third-generation DNA sequencing and Hi-C analysis
Source: For Res (Fayettev). 2021 May 27;1:9. doi: 10.48130/FR-2021-0009 (PMC11524226; doi:10.48130/FR-2021-0009)
Supplement: Supplementary file 1 — Supplementary data to this article can be found online. [file FR-2021-0009-S1.zip › 10.48130_FR-2021-0009-Suppl-TableS13.xlsx]

## Sheet: Sheet1
Supplementary Table S13: Seedless Diospyros lotus expansion gene GO enriched (p < 0.05)
Pathway	Gene number	Backgroud gene number	Rich Factor	Qvalue
photosynthetic electron transport in photosystem II	2	2	1	0
scavenger receptor activity	1	1	1	0
cargo receptor activity	1	1	1	0
electron transporter, transferring electrons within the cyclic electron transport pathway of photosynthesis activity	2	2	1	0
cell recognition	25	54	0.463	2e-24
pollen-pistil interaction	25	54	0.463	2e-24
DNA integration	21	34	0.6176	2e-24
recognition of pollen	25	54	0.463	2e-24
pollination	25	55	0.4545	3e-24
multi-multicellular organism process	25	55	0.4545	3e-24
single organism reproductive process	25	71	0.3521	8.8e-21
transferase activity, transferring hexosyl groups	47	304	0.1546	1.1e-20
multi-organism process	25	73	0.3425	1.7e-20
reproduction	25	75	0.3333	3.3e-20
reproductive process	25	75	0.3333	3.3e-20
transferase activity	133	2165	0.0614	7.1e-18
cellulose metabolic process	17	39	0.4359	9.1e-17
cellulose biosynthetic process	17	39	0.4359	9.1e-17
cellulose synthase activity	17	39	0.4359	9.1e-17
cellulose synthase (UDP-forming) activity	17	39	0.4359	9.1e-17
