# Supplementary material for: Chromosome-level genomes of seeded and seedless date plum based on third-generation DNA sequencing and Hi-C analysis
Source: For Res (Fayettev). 2021 May 27;1:9. doi: 10.48130/FR-2021-0009 (PMC11524226; doi:10.48130/FR-2021-0009)
Supplement: Supplementary file 1 — Supplementary data to this article can be found online. [file FR-2021-0009-S1.zip › 10.48130_FR-2021-0009-Suppl-TableS14.xlsx]

## Sheet: Sheet1
Supplementary Table S14: Seedless Diospyros lotus Contraction gene KEGG enriched (p < 0.05)
Pathway	Gene number	Backgroud gene number	Rich Factor	Qvalue
Fatty acid elongation	8	24	0.3333	2.1e-14
Amino sugar and nucleotide sugar metabolism	7	136	0.0515	3e-06
Glucosinolate biosynthesis	1	2	0.5	0.00011
Ovarian Steroidogenesis	1	2	0.5	0.00011
Pentose and glucuronate interconversions	4	77	0.0519	0.00015
Starch and sucrose metabolism	4	129	0.031	0.0013
Steroid hormone biosynthesis	1	7	0.1429	0.0013
Tryptophan metabolism	2	36	0.0556	0.0018
Retinol metabolism	1	13	0.0769	0.0038
Brassinosteroid biosynthesis	1	14	0.0714	0.004
Sesquiterpenoid and triterpenoid biosynthesis	1	15	0.0667	0.0042
Lysine degradation	1	34	0.0294	0.019
RNA polymerase	1	45	0.0222	0.03
Terpenoid backbone biosynthesis	1	51	0.0196	0.033
Metabolism of xenobiotics by cytochrome P450	1	51	0.0196	0.033
