# Supplementary material for: Chromosome-level genomes of seeded and seedless date plum based on third-generation DNA sequencing and Hi-C analysis
Source: For Res (Fayettev). 2021 May 27;1:9. doi: 10.48130/FR-2021-0009 (PMC11524226; doi:10.48130/FR-2021-0009)
Supplement: Supplementary file 1 — Supplementary data to this article can be found online. [file FR-2021-0009-S1.zip › 10.48130_FR-2021-0009-Suppl-TableS16.xlsx]

## Sheet: Sheet1
Supplementary Table S16: Seedled Diospyros lotus expansion gene KEGG enriched (p < 0.05)
Pathway	Gene number	Backgroud gene number	Rich Factor	Qvalue
Monoterpenoid biosynthesis	7	20	0.35	5.1e-10
Glucosinolate biosynthesis	4	7	0.5714	3.4e-08
alpha-Linolenic acid metabolism	7	46	0.1522	2.7e-07
Galactose metabolism	8	71	0.1127	5e-07
Phenylpropanoid biosynthesis	10	131	0.0763	1.1e-06
Insulin signaling pathway	8	88	0.0909	2.2e-06
Starch and sucrose metabolism	8	135	0.0593	6.4e-05
Cyanoamino acid metabolism	4	47	0.0851	0.00043
Cysteine and methionine metabolism	6	115	0.0522	0.00071
2-Oxocarboxylic acid metabolism	4	62	0.0645	0.0013
Ascorbate and aldarate metabolism	3	41	0.0732	0.0019
RNA polymerase	2	43	0.0465	0.019
Glycosylphosphatidylinositol(GPI)-anchor biosynthesis	1	20	0.05	0.028
Protein processing in endoplasmic reticulum	5	191	0.0262	0.029
Pyrimidine metabolism	2	111	0.018	0.15
