# Supplementary material for: Chromosome-level genomes of seeded and seedless date plum based on third-generation DNA sequencing and Hi-C analysis
Source: For Res (Fayettev). 2021 May 27;1:9. doi: 10.48130/FR-2021-0009 (PMC11524226; doi:10.48130/FR-2021-0009)
Supplement: Supplementary file 1 — Supplementary data to this article can be found online. [file FR-2021-0009-S1.zip › 10.48130_FR-2021-0009-Suppl-TableS17.xlsx]

## Sheet: Sheet1
Supplementary Table S17: Seedled Diospyros lotus expansion gene GO enriched (p < 0.05)
GO term	Gene number	Backgroud gene number	Rich Factor	Qvalue
oxidation-reduction process	55	950	0.0579	1e-15
ionotropic glutamate receptor activity	11	20	0.55	1e-15
extracellular ligand-gated ion channel activity	11	20	0.55	1e-15
glutamate receptor activity	11	20	0.55	1e-15
ligand-gated ion channel activity	11	20	0.55	1e-15
transmitter-gated ion channel activity	11	20	0.55	1e-15
ligand-gated channel activity	11	20	0.55	1e-15
transmitter-gated channel activity	11	20	0.55	1e-15
neurotransmitter receptor activity	11	20	0.55	1e-15
transmembrane signaling receptor activity	11	21	0.5238	2e-15
transmembrane receptor activity	11	21	0.5238	2e-15
oxidoreductase activity	55	998	0.0551	3.3e-15
gated channel activity	11	39	0.2821	1.7e-11
receptor activity	11	40	0.275	1.9e-11
signaling receptor activity	11	40	0.275	1.9e-11
molecular transducer activity	11	40	0.275	1.9e-11
exocyst	10	36	0.2778	1.1e-10
cell cortex	10	36	0.2778	1.1e-10
cell cortex part	10	36	0.2778	1.1e-10
cytoplasmic region	10	36	0.2778	1.1e-10
