# Supplementary material for: Chromosome-level genomes of seeded and seedless date plum based on third-generation DNA sequencing and Hi-C analysis
Source: For Res (Fayettev). 2021 May 27;1:9. doi: 10.48130/FR-2021-0009 (PMC11524226; doi:10.48130/FR-2021-0009)
Supplement: Supplementary file 1 — Supplementary data to this article can be found online. [file FR-2021-0009-S1.zip › 10.48130_FR-2021-0009-Suppl-TableS18.xlsx]

## Sheet: Sheet1
Supplementary Table S18: Seedled Diospyros lotus Contraction gene KEGG enriched (p < 0.05)
Pathway	Gene number	Backgroud gene number	Rich Factor	Qvalue
One carbon pool by folate	4	19	0.2105	8.8e-06
Nitrogen metabolism	4	25	0.16	1.7e-05
Cyanoamino acid metabolism	5	47	0.1064	1.7e-05
Anthocyanin biosynthesis	3	13	0.2308	1.9e-05
Methane metabolism	4	56	0.0714	0.00039
Glycosaminoglycan degradation	2	11	0.1818	0.00039
Glyoxylate and dicarboxylate metabolism	4	63	0.0635	0.00058
Glycine, serine and threonine metabolism	4	65	0.0615	0.00059
Phenylalanine metabolism	3	37	0.0811	0.00067
Neuroactive ligand-receptor interaction	1	4	0.25	0.0011
Phenylalanine, tyrosine and tryptophan biosynthesis	3	48	0.0625	0.0015
Biosynthesis of unsaturated fatty acids	2	21	0.0952	0.0015
Biosynthesis of amino acids	7	244	0.0287	0.0015
Galactose metabolism	3	71	0.0423	0.0052
Circadian entrainment	1	10	0.1	0.0055
