# Supplementary material for: Chromosome-level genomes of seeded and seedless date plum based on third-generation DNA sequencing and Hi-C analysis
Source: For Res (Fayettev). 2021 May 27;1:9. doi: 10.48130/FR-2021-0009 (PMC11524226; doi:10.48130/FR-2021-0009)
Supplement: Supplementary file 1 — Supplementary data to this article can be found online. [file FR-2021-0009-S1.zip › 10.48130_FR-2021-0009-Suppl-TableS19.xlsx]

## Sheet: Sheet1
Supplementary Table S19: Seedled Diospyros lotus Contraction gene GO enriched (p < 0.05)
GO term	Gene number	Backgroud gene number	Rich Factor	Qvalue
negative regulation of cell death	1	1	1	0
heterotrimeric G-protein complex	1	1	1	0
cytoplasmic side of plasma membrane	1	1	1	0
extrinsic component of plasma membrane	1	1	1	0
extrinsic component of cytoplasmic side of plasma membrane	1	1	1	0
side of membrane	1	1	1	0
cytoplasmic side of membrane	1	1	1	0
GTPase complex	1	1	1	0
shikimate 3-dehydrogenase (NADP+) activity	3	3	1	0
catalytic activity	161	5155	0.0312	2.2e-33
serine-type endopeptidase activity	21	82	0.2561	3.9e-20
copper ion binding	17	53	0.3208	1.5e-18
serine-type peptidase activity	21	132	0.1591	1.9e-15
serine hydrolase activity	21	132	0.1591	1.9e-15
ATPase activity, coupled to transmembrane movement of substances	16	66	0.2424	2.8e-15
hydrolase activity, acting on acid anhydrides, catalyzing transmembrane movement of substances	16	67	0.2388	3.4e-15
primary active transmembrane transporter activity	16	70	0.2286	6.5e-15
P-P-bond-hydrolysis-driven transmembrane transporter activity	16	70	0.2286	6.5e-15
active transmembrane transporter activity	23	176	0.1307	6.5e-15
