# Supplementary material for: Chromosome-level genomes of seeded and seedless date plum based on third-generation DNA sequencing and Hi-C analysis
Source: For Res (Fayettev). 2021 May 27;1:9. doi: 10.48130/FR-2021-0009 (PMC11524226; doi:10.48130/FR-2021-0009)
Supplement: Supplementary file 1 — Supplementary data to this article can be found online. [file FR-2021-0009-S1.zip › 10.48130_FR-2021-0009-Suppl-TableS2.xlsx]

## Sheet: Sheet1
Supplementary Table S2: Seeded Diospyros lotus Hi-C assisted assembly statistics
	Sequence Length (bp)	Sequence number	Contig N50 (bp)	Scaffold N50 (bp)	Chromosome anchoring rate (%)
					Contig number	Contig Length	Contig number>100kb	Contig Length >100kb
Draft genome	630038608	573	2554527	2554527	-	-	-	-
Hi-C assisted assembly of the genome	630098608	41	2380091	42671757	87.83	98.91	94.72	99.15
Hi-C assisted assembly of the chromosomes	623248849	15	2405570	42671757	-	-	-	-
Hi-C assisted assembly of the Free sequence	6849759	27	131838	849809	-	-	-	-
