# Supplementary material for: Chromosome-level genomes of seeded and seedless date plum based on third-generation DNA sequencing and Hi-C analysis
Source: For Res (Fayettev). 2021 May 27;1:9. doi: 10.48130/FR-2021-0009 (PMC11524226; doi:10.48130/FR-2021-0009)
Supplement: Supplementary file 1 — Supplementary data to this article can be found online. [file FR-2021-0009-S1.zip › 10.48130_FR-2021-0009-Suppl-TableS4.xlsx]

## Sheet: Sheet1
Supplementary Table S4: Mapping rate of PacBio reads to Diospyros lotus genome assembly
Sample	Mapping rate (%)	Average sequencing depth	Coverage at least 4X (%)	Coverage at least 10X (%)	Coverage at least 20X (%)
W01	90.9	103.29	99.82	99.7	99.52
Yz01	94.89	166.98	99.74	99.62	99.47
