# Supplementary material for: Chromosome-level genomes of seeded and seedless date plum based on third-generation DNA sequencing and Hi-C analysis
Source: For Res (Fayettev). 2021 May 27;1:9. doi: 10.48130/FR-2021-0009 (PMC11524226; doi:10.48130/FR-2021-0009)
Supplement: Supplementary file 1 — Supplementary data to this article can be found online. [file FR-2021-0009-S1.zip › 10.48130_FR-2021-0009-Suppl-TableS5.xlsx]

## Sheet: Sheet1
Supplementary Table S5: BUSCO notation assessment of the Diospyros lotus genomes
Type	W01		Yz01
	Proteins	Percentage(%)	Proteins	Percentage(%)
Complete BUSCOs (C)	1318	91.53	1319	91.6
Complete and single-copy BUSCOs (S)	1259	87.43	1257	87.29
Complete and duplicated BUSCOs (D)	59	4.1	62	4.31
Fragmented BUSCOs (F)	46	3.19	42	2.92
Missing BUSCOs (M)	76	5.28	79	5.49
Total BUSCO groups searched	1440	100	1440	100
