# Supplementary material for: Chromosome-level genomes of seeded and seedless date plum based on third-generation DNA sequencing and Hi-C analysis
Source: For Res (Fayettev). 2021 May 27;1:9. doi: 10.48130/FR-2021-0009 (PMC11524226; doi:10.48130/FR-2021-0009)
Supplement: Supplementary file 1 — Supplementary data to this article can be found online. [file FR-2021-0009-S1.zip › 10.48130_FR-2021-0009-Suppl-TableS6.xlsx]

## Sheet: Sheet1
Supplementary Table S6: Statistics of homozygous and heterozygous rates
Sample	Homozygous SNP rate (%)	Homozygous InDel rate (%)	Heterozygous SNP rate (%)	Heterozygous InDel rate (%)
W01	0.003	0.003	0.623	0.07
Yz01	0.004	0.003	0.653	0.074
