# Supplementary material for: Chromosome-level genomes of seeded and seedless date plum based on third-generation DNA sequencing and Hi-C analysis
Source: For Res (Fayettev). 2021 May 27;1:9. doi: 10.48130/FR-2021-0009 (PMC11524226; doi:10.48130/FR-2021-0009)
Supplement: Supplementary file 1 — Supplementary data to this article can be found online. [file FR-2021-0009-S1.zip › 10.48130_FR-2021-0009-Suppl-TableS7.xlsx]

## Sheet: Sheet1
Supplementary Table S7: Classification of repetitive elements in Seedless Diospyros lotus genome
	RepBase TEs		TE Proteins		De novo
	Length (bp)	%in Genome	Length (bp)	%in Genome	Length (bp)	%in Genome
DNA	14285473	2.31	5066435	0.82	53466745	8.66
LINE	7910984	1.28	3382774	0.55	15596295	2.53
SINE	362113	0.06	0	0	1178230	0.19
LTR	87116440	14.1	76625193	12.41	330575023	53.52
Satellite	270303	0.04	0	0	660015	0.11
Simple_repeat	0	0	0	0	0	0
Other	3463	0	72	0	0	0
Unknown	111849	0.02	2175	0	28969672	4.69
Total	108955351	17.64	85070976	13.77	404776352	65.53
