# Supplementary material for: Chromosome-level genomes of seeded and seedless date plum based on third-generation DNA sequencing and Hi-C analysis
Source: For Res (Fayettev). 2021 May 27;1:9. doi: 10.48130/FR-2021-0009 (PMC11524226; doi:10.48130/FR-2021-0009)
Supplement: Supplementary file 1 — Supplementary data to this article can be found online. [file FR-2021-0009-S1.zip › 10.48130_FR-2021-0009-Suppl-TableS8.xlsx]

## Sheet: Sheet1
Supplementary Table S8: Classification of repetitive elements in Seedled Diospyros lotus genome
	Repbase TEs		TE protiens		De novo
Type	Length (bp)	% in genome	Length (bp)	% in genome	Length (bp)	% in genome
DNA	14573397	2.31	5224673	0.83	59543660	9.45
LINE	8086488	1.28	3544958	0.56	17435664	2.77
SINE	365852	0.06	0	0	1719846	0.27
LTR	90173114	14.31	79117184	12.56	333784904	52.98
Satellite	317077	0.05	0	0	552816	0.09
Simple_repeat	0	0	0	0	679466	0.11
Other	4287	0	72	0	0	0
Unknown	118657	0.02	2448	0	30602666	4.86
Total	112509984	17.86	87883147	13.95	415320398	65.92
