# Supplementary material for: Chromosome-level genomes of seeded and seedless date plum based on third-generation DNA sequencing and Hi-C analysis
Source: For Res (Fayettev). 2021 May 27;1:9. doi: 10.48130/FR-2021-0009 (PMC11524226; doi:10.48130/FR-2021-0009)
Supplement: Supplementary file 1 — Supplementary data to this article can be found online. [file FR-2021-0009-S1.zip › 10.48130_FR-2021-0009-Suppl-TableS9.xlsx]

## Sheet: Sheet1
Supplementary Table S9: Seedless Diospyros lotus genome non-coding RNA annotation statistics
Type	Copy	Average length (bp)	Total length (bp)	% of genome
miRNA	146	129	18889	0.003058
tRNA	496	75	37162	0.006017
rRNA	719	220	158058	0.02559
18S	83	928	77064	0.012477
28S	50	197	9867	0.001597
5.8S	36	156	5613	0.000909
5S	550	119	65514	0.010607
snRNA	792	111	87519	0.014169
CD-box	648	103	66655	0.010791
HACA-box	40	133	5334	0.000864
splicing	104	149	15530	0.002514
scaRNA	0	0	0	0
