# Supplementary material for: Chromosome-level genomes of seeded and seedless date plum based on third-generation DNA sequencing and Hi-C analysis
Source: For Res (Fayettev). 2021 May 27;1:9. doi: 10.48130/FR-2021-0009 (PMC11524226; doi:10.48130/FR-2021-0009)
Supplement: Supplementary file 1 — Supplementary data to this article can be found online. [file FR-2021-0009-S1.zip › 10.48130_FR-2021-0009-Supplemental-Table-S15.xlsx]

## Sheet: Sheet1
Supplementary Table S15: Seedless Diospyros lotus Contraction gene GO enrichedv (p < 0.05)
Pathway	Gene number	Backgroud gene number	Rich Factor	Qvalue
catalytic activity	80	5310	0.0151	3.2e-13
hydrolase activity, hydrolyzing O-glycosyl compounds	18	291	0.0619	1.3e-10
hydrolase activity, acting on glycosyl bonds	18	311	0.0579	2.7e-10
fatty acid biosynthetic process	8	37	0.2162	4.6e-10
carbohydrate metabolic process	22	526	0.0418	6.8e-10
monocarboxylic acid biosynthetic process	8	43	0.186	1.3e-09
fatty acid metabolic process	8	49	0.1633	4e-09
hydrolase activity	36	1641	0.0219	3.2e-08
sucrose synthase activity	4	9	0.4444	7.6e-08
sucrose metabolic process	4	11	0.3636	2.5e-07
monocarboxylic acid metabolic process	8	105	0.0762	2.6e-06
metabolic process	71	5840	0.0122	3.6e-06
organic acid biosynthetic process	8	113	0.0708	3.8e-06
carboxylic acid biosynthetic process	8	113	0.0708	3.8e-06
lipid biosynthetic process	8	128	0.0625	1e-05
small molecule biosynthetic process	8	141	0.0567	2.2e-05
primary metabolic process	56	4355	0.0129	5.4e-05
disaccharide metabolic process	4	33	0.1212	5.4e-05
cell wall modification	4	33	0.1212	5.4e-05
transferase activity	35	2165	0.0162	5.4e-05
